# Supplementary material for: The Male Mouse Meiotic Cilium Emanates from the Mother Centriole at Zygotene Prior to Centrosome Duplication
Source: Cells. 2022 Dec 29;12(1):142. doi: 10.3390/cells12010142 (PMC9818220; doi:10.3390/cells12010142)
Supplement: Supplementary file 1 [file cells-12-00142-s001.zip]

Archive with 1 entries (1 files):
- cells-2125991-supplementary.pdf
